# Supplementary material for: Effects of different reduction patterns on stress distribution in patients with intertrochanteric fractures with intramedullary nail fixation: a finite element analysis
Source: Front Bioeng Biotechnol. 2025 Mar 12;13:1507774. doi: 10.3389/fbioe.2025.1507774 (PMC11936888; doi:10.3389/fbioe.2025.1507774)
Supplement: Supplementary file 1 [file Table1.xlsx]

## Sheet: Supplementary Table 1
Supplementary Table 1. Three-dimensional model morphology measurements
	Original data measurements	Finite element model measurements
Maximum diameter of the femoral head in the coronal plane (mm)	46.32	46.43
Femoral neck-shaft angle (°)	125.71	125.64
Maximum femoral length (mm)	444.63	444.43
Mechanical lateral distal femoral angle (°)	86.51	86.82
Anatomical lateral distal femoral angle (°)	81.07	80.67
Femoral condylar width (mm)	81.77	82.29
Wilcoxon Signed-Rank Test: p-value = 0.078

## Sheet: Supplementary Table 2
Supplementary Table 2. Maximum stress of the femur
	Load (N)	Maximum femoral stress (MPa)
This study	750	12.57
This study	1500	25.14
Cun, Y., et al.	750	11.4
Zhang, X., et al.	1500	28.37

## Sheet: Supplementary Table 3
Supplementary Table 3. Proximal femoral strain
Measurement point	1	2	3	4	5	6	7	8	9
This study	292	185.8	327.7	495.5	171.1	525	218.3	177.1	175.8
Li, S.J., et al.	293.9	184.2	328.8	347.4	153.1	577.3	266.8	111.3	156.9
R2 Linear = 0.82
